# Supplementary material for: P2X7 receptor antagonist delivery vehicle based on photocrosslinked amphiphilic hybrid gels
Source: RSC Adv. 2018 May 18;8(33):18216–26. doi: 10.1039/c8ra01460d (PMC9080578; doi:10.1039/c8ra01460d)
Supplement: RA-008-C8RA01460D-s001 [file RA-008-C8RA01460D-s001.txt]

File Name : img_2342.mp4

Caption : video in supplementary file
